# Supplementary material for: Description of a New Marine Cyanobacterium from the Cabo Verde Archipelago: Pigments Profile and Biotechnological Potential of Salileptolyngbya caboverdiana sp. nov
Source: Mar Drugs. 2026 Jan 8;24(1):29. doi: 10.3390/md24010029 (PMC12842673; doi:10.3390/md24010029)
Supplement: Supplementary file 1 [file marinedrugs-24-00029-s001.zip]

Archive with 5 entries (5 files):
- Table S2.pdf
- Figure S1.pdf
- Figure S2.pdf
- Figure S3.pdf
- Table S1_updated.pdf
